# Supplementary material for: An Exploratory Case Study of Mental Toughness Variability and Potential Influencers over 30 Days
Source: Sports (Basel). 2019 Jun 27;7(7):156. doi: 10.3390/sports7070156 (PMC6680846; doi:10.3390/sports7070156)
Supplement: Supplementary file 1 [file sports-07-00156-s001.zip]

Archive with 2 entries (2 files):
- Sports - Supplementary File 1 - May 2019.xlsx
- Sports - Supplementary File 2 - May 2019.xlsx
