# Supplementary material for: An Exploratory Case Study of Mental Toughness Variability and Potential Influencers over 30 Days
Source: Sports (Basel). 2019 Jun 27;7(7):156. doi: 10.3390/sports7070156 (PMC6680846; doi:10.3390/sports7070156)
Supplement: Supplementary file 1 [file sports-07-00156-s001.zip › Sports - Supplementary File 1 - May 2019.xlsx]

## Sheet: Sheet1
	Max MTI Variation	Max MTI Var from Baseline	Sleep # High	Sleep # - Low	Sleep Qual - High	Sleep Qual - Low	Nutrition - High	Nutrition - Low	Stress - High	Stress - Low	Stress-# ranked 5	Stress-#ranked 4	Stress - #ranked 3	Stress - #ranked 2	Stress - #ranked 1	Physical Fatigue - High	Physical Fatigue - Low	Sig Other - High	Sig Other - Low	Full Day Caffeine - High	Full Day Caffeine - Low	Current Injury/Illness?
TS	27	15	9.5	6	10	6	3	1	4	2	0	3	14	10	0	Moderately Tired from training	Extra Recovery	3	2	400	250	None
EK	22	12	11	6.5	9	1	2	1	5	1	2	3	6	11	9	Moderately Tired from training	Extra Recovery	4	1	1500	750	Injury resolved but not quite 100%
JB	20	13	7.5	3	9	2	3	2	4	1	0	2	7	11	7	Moderately Tired from training	Extra Recovery	5	4	475	20	None
RW	18	12	9	4.5	9	2	3	2	5	1	3	10	5	6	7	Moderately Tired from training	Extra Recovery	4	1	420	210	None
DM	16	8	9	6	9	3	3	2	5	2	1	5	22	3	0	Moderately Tired from training	Normal	5	4	278	20	None
GR	16	10	9	5.5	10	5	3	2	5	2	2	9	11	2	0	Moderately Tired from training	Extra Recovery	5	2	450	225	None
MR	16	11	10	7	8	2	3	1	4	1	0	1	10	15	2	Moderately Tired from training	Extra Recovery	5	2	400	0	Varied from tail end of injury to none
TR	15	15	8	5.5	8	4	2	1	4	1	0	1	12	16	2	Normal Weekly Recovery	Extra Recovery	4	3	150	100	None
PB	14	11	10.5	7.5	9	6	2	1	4	1	0	2	3	27	1	Moderately Tired from training	Extra Recovery	5	2	600	300	Varied from tail end of injury to none
RS	6	4	8	5.5	8	6	3	2	3	1	0	0	4	16	7	Physically Drained	Fully Tapered	5	4	300	200	None
WM	6	6	9	7	10	6	3	2	5	1	2	0	1	4	23	Moderately Tired from training	Extra Recovery	5	5	900	200	None
SS	6	4	10	5	8	4	2	1	4	2	0	5	20	6	0	Moderately Tired from training	Normal	4	2	60	9	None
NO	6	5	11	5	10	3	3	1	3	1	0	0	2	11	16	Moderately Tired from training	Extra Recovery	5	5	100	0	None
