# Supplementary material for: An Exploratory Case Study of Mental Toughness Variability and Potential Influencers over 30 Days
Source: Sports (Basel). 2019 Jun 27;7(7):156. doi: 10.3390/sports7070156 (PMC6680846; doi:10.3390/sports7070156)
Supplement: Supplementary file 1 [file sports-07-00156-s001.zip › Sports - Supplementary File 2 - May 2019.xlsx]

## Sheet: Sheet1
Theme	Secondary Theme	Inclusion Criteria	Tertiary Themes	Best Quote	MT Study Reference
THRIVE (Mind)		Thrive: Optimized foundational well-being of mind & body
	Mental Fatigue	A psychological state caused by prolonged periods of demanding cognitive activity (Cutsem, Marcora 2017)		DM309-320 “On the days when the (negative) voice is louder and it’s harder to silence it is partly because there’s so many other things going on in life. You’re more worn down, whether it’s physically worn down or mentally worn down going into a workout or a race. It gets harder and harder to just focus on the task at hand; to just focus on ‘OK – quiet the voice. I’m going to push myself really h…	Mental fatigue has been consistently shown to negatively impact physical performance. However, studies have not clearly associated mental fatigue with a variability in mental toughness.
	Minimize Cognitive Dissonance	We have a need to avoid inconsistencies in our beliefs, attitudes, and behaviors (Festinger, 1957)
			Attitude	RW33-39 “It’s just kind of that overall approach that I choose to take in terms of just really being positive and going out there with a sense of enjoyment. Not that this is some kind of drudgery but because I love it and when I’m done I feel better about myself and the beer sure as S#$%&! does taste a lot better that night.”	Attitude commonly associated with MT, such as When the Going Gets Tough (Gucciardi, Peeling, Ducker, & Dawson, 2016)
			Identity	TR-e “Looking back, I think my mental toughness didn’t really fully develop until my late 20’s. In my early 20’s I was hanging out with people who weren’t motivated and weren’t making progress in their lives. It was easy to just hang out at the bar and drink all night. It didn’t require any effort (MT)… I was hanging out with people who weren’t mentally tough and it made me mentally weak. Started…	Identifying as "tough" has been noted in the research, including Graham Jones (2007) The Framework of Mental Toughness in the World's Best Performers.
			Values/Beliefs	TR-e “When all else fails, I rely on what would my father do? No matter what was happening, dad always seems to know the right thing to do. When you’re doing the right thing, it’s easy to be mentally tough.”	Gucciardi & MI Jones (2012) noted in the first sentence of Beyond Optimal Performance article "Mental toughness is considered a multidimensional construct comprising a variety of values, attitudes, cognitions, and emotions that enable an individual to negotiate both positively and negatively construed challenges and adversities."
	Generalized Self-efficacy	Individual’s perception of his or her ability to perform across a variety of situations (Dullard, Brittany; Dissertations 2014)		JB13-18 “There’s a part of it that is a frame of mind… The ‘I can do it. I’m stronger than anything and I’m on my way to take it on and I can beat it.’”	Thelwell, Weston and Greenlees, 2005 pointed to a variety of attributes related to generalized and task-specific self-efficacy and mental toughness in article titled Defining and Understanding Mental Toughness within Soccer.
THRIVE (Body)		Thrive: Optimized foundational well-being of mind & body
	Physical Optimization	Optimal sleep, nutrition and hydration		“I definitely think that sleep is a big factor. Sleep is absolutely important to me. I am a firm believer in getting a lot of sleep and I like taking naps. So if I’m tired, it’s more difficult to focus and prepare to suffer. The same thing with nutrition…. If I’m feeling a little bit weak and lethargic, a lot of times the reason for that is nutrition and sleep, either in combination or separately…
			Sleep	“I will also concentrate on my sleep 3-5 days before my A races.” (GR, follow-up)	Mental toughness has been connected with improved sleep quality and quantity (Brand et al 2014- Sleep Well Our Tough Heroes!) and commonly studied for the impact of sleep on performance. However, it does not appear that the impact of sleep on mental toughness variability has been studied to date (ie, Brand chart shows arrow only going one direction, from MT toward sleep and related factors vs. bi…
			Nutrition/Hydration	JB165-169 “I’m going to make sure I fuel up my body. I’m going to eat things that are smart – that are going to feel good while I’m out working out. I’m going to make sure I’m hydrating well. I’m going to try to get sleep.”	It is not unusual to see studies on areas related to mental toughness showing improved nutritional choices (ie, Muraven 2008 - Autonomous self-control is less depleting). However, no studies were found demonstrating the opposite effect, with improved nutritional choices improving mental toughness.
	Stress	The non-specific response of the body to any demand made upon it which goes through 3 stages: Alarm, Resistance and then Exhaustion (Selye, H. The Stress of Life. NY: McGraw-Hill 1956)			Multiple studies have noted the positive impact mental toughness can have on the perception of stress but none were found that considered the impact of stress on mental toughness variability.
			Schedule	TS186-194 “External things – this was December so I was thinking about races I have coming up in April and all the planning that is going on in December and thinking through that. I think it was wearing on me a little bit and probably some family stress coming into the holidays – just what are we getting the kids and family stuff. Nothing revolutionary or groundbreaking or heartbreaking but just …
			Outside Influences	PB-e “Significant hardships – such as getting laid off from a job or getting bad news about a family member. It’s as if my brain was pre-occupied with the situation, so I couldn’t focus my attention on the workout or race.”
			Significant Other	MR172-182 “We do only have so much mental energy. When I was in college there was that type of stress. When I was married to my ex-wife there was that stress. I’m married now and there’s mostly less stress. But yeah – we only have so much mental energy. If I go in at a much happier, stress-free baseline then I think there’s more to tap into. I think that reservoir is far deeper than if you’re sor…
PREPARE		To make ready beforehand for some purpose, activity or use
	Goal Setting	Specific, high (hard) goals lead to a higher level of task performance than do easy goals or vague, abstract goals such as the exhortation to 'do one's best.' So long as the person is committed to the goal, has the requisite ability to attain it, and does not have conflicting goals, there is a positive, linear relationship between goal difficulty and task performance. (Goal Setting Theory; Locke …			The connection between mental toughness and the pursuit of/overcoming challenges associated with goal pursuit is frequently referenced in the literature (ie, Bell, Hardy and Beattie, 2013). However, once again, it appears to be unidirectional, with mental toughness being the driver and the goal-related outcome being the beneficiary. The reverse relationship (goal setting enhancing mental toughnes…
			Clear Goals	RW50-55 “The other thing that was a limiter or caused me some issues (MT variability) is I just didn’t have that specific race or specific goal. I didn’t have something 6 wks out of ‘this is what I’m going to do’ (in terms of a race). So it was trying to maintain motivation when I didn’t have that set goal other than to be in shape.”
			Meaningful Goals	EK-e “If my heart is in a goal that I have set for myself then I can be very mentally tough. There have been times that I don’t have a goal set in front of me or one that my heart isn’t in and I find that my mental toughness decreases.”
	Mental Toughness Awareness	Self-awareness refers to the capacity (to) actively identify, process, and store information about the self. One becomes self-aware when one reflects on the experience of perceiving and processing stimuli (in this case, mental toughness elements (Morin, Alain 2011)		GR-immediate follow-up: “By simply thinking about being “mentally tougher”, I think I was tougher during the hard efforts when I needed to be… Recording/reporting or at very least mentally checking in with myself before each harder effort day will be something I use to focus my efforts.”	Self-awareness has been shown to be tied to mental toughness (Cowden, 2017). Studies don't specifically look at awareness of mental toughness, but this would likely be considered a sub-category.
	Mental Toughness Practice/Callusing	Includes combination of Deliberate Practice and Stress Inoculation		NO-e “In training, I try to put myself in a tough position, specifically to create the opportunity to push through it. This gives me mental toughness for the actual event. I may not gain the desired result in training but I can reflect back to know what alteration needs to be made to achieve the success I want.”	Driska, Kamphoff, & Armentrout 2012 noted that coaches approach to training and workout climate fostered mental toughness development.
	Strategic (vs. Habitual) intake & recovery	Purposeful, planned intake of fuel/nutrition/caffeine and/or recovery periods.		GR – brief follow-up: “I will also concentrate on sleep 3-5 days before my A races, and will use caffeine on morning of big efforts/races more regularly.”	Numerous studies on value of sleep/recovery and intake (ie, caffeine) for performance, but a connection between these elements and variation in mental toughness has not been noted.
	Task Specific Self-efficacy	Examines an individual’s perception of his or her ability to perform the actions specific to a situation (Dullard, Brittany; 2014 Doctoral Dissertations)		RW24-33 “One of the big limiting factors is the thought ‘oh man – I don’t know if I want to hurt that bad.’ It’s eliminating those kind of negative thoughts. Those thoughts really defeat the purpose. Pain is part of the game and sometimes I know personally I allow that to limit how far I push it. So the approach that I would take would be just kind of saying ‘Hey – this is just fine. It’s better …	Thelwell, et al 2005 pointed to a variety of attributes related to generalized and task-specific self-efficacy and mental toughness in article titled Defining and Understanding Mental Toughness within Soccer.
ACTIVATE		Tools/resources/elements utilized by or impacting the individual during activity affecting the outcome
	Attentional Control	The interaction between cognitive (top-down) control from knowledge, expectation and goals vs. Sensory stimulation (bottom up) - Corbetta and Shulman, 2002		“If I’m having a battle, if things go bad...that training session is now a learning opportunity to push through and keep going and really learn. Is this truly a physical limitation or is it a mental limitation? So oftentimes when things are really bad, I’ll actually pick up the pace to see is it truly physical? And if I just can’t keep that up then I know that it’s because I’m just not on that da…	Gucciardi & Gordon 2009 identify attentional control as a key mental toughness characteristic. As with many of the other elements noted in our study, it appears that attentional control is seen as a RESULT of MT rather than a potential driver of MT variability.
	Self-talk	Self-talk defined as: (a) verbalizations or statements addressed to the self; (b) multidimensional in nature; (c) having interpretive elements association with the content of statements employed; (d) is somewhat dynamic; and (e) serving at least two functions; instructional and motivational, for the athlete (Hardy, J 2006)			Self-talk is commonly associated with mental toughness, but once again as something mentally tough individuals do more consistently (Coulter, Mallett, Gucciardi 2010) rather than being a strategy that increases levels of mental toughness.
			Deliberate Fracturing	MR253-266 “If I’m not sure I can make it – like I’m halfway into a mile repeat and I’m like “wow – I have to go 2:45 to go and it seems like a huge daunting task. Then I’ll tell myself ‘go another 15 seconds.’ So rather than just saying ‘ok – its over,’ I’ll say ‘no – just 15 seconds and then I’ll reassess.’ And normally I can say ‘well that wasn’t that bad. It was no worse. So give me another 15…
			Mantras	JB210-216 "During my breast cancer thing, I had the phrase ‘Be brave. Be strong. Be badass.’ And it stuck with me and when things get really hard in a race, I’m just repeating that mantra again and again until things settle back in."
	Feedback	The transmission of evaluative or corrective information about an action, event, or process to the original or controlling source (Merriam Webster)
			External (family/competitors/fans)	GR-e “(MT is influenced) when other people believe in me or not, and they tell me what they think. When other parts of life are going well (or not, including) anything from relationships with family, friends, co-workers to random people on the streets.”	Connaughton, Hanton, Jones, & Wadey, 2008 noted the impact of significant others who provide encouragement/knowledge in development of mental toughness. Mahoney, Gucciardi, Mallett, & Ntoumanis, 2014 noted similar findings.
			Early performance (ie, mile splits)	"If I’m doing a tempo and I start at 6:20’s (pace/mile) and (plan to) go down to 5:30’s but I can’t even get to 5:50, that starts to play in the mental game. ‘Oh, I should be running 20 seconds faster but I can’t do that.’ So that’s where the mental thing came in and if it’s not working for me then I’m throwing in the towel” TS166-175	Studies in reference to positive self-talk following early performance feedback has been noted, but no studies found that indicate early performance feedback reduces mental toughness levels.
			Projecting future self	DM120-127 “And remember that feeling you had afterwards – there’s no greater feeling than that. I think that’s why we keep going back and keep pushing. We crave that kind of feeling. If I can hone in on that feeling before I go out the door for that workout – (knowing) I’m going to feel so much better afterwards. I think that’s what helped pull me into mentally a good place to be able to get out …	Not found in literature related to mental toughness.
